# Supplementary material for: Threaded Antibiotic-Coated Locking Nails in Osteomyelitis-Associated Long-Bone Non-Union: Short-Term Outcomes of a Prospective Cohort
Source: Healthcare (Basel). 2026 Apr 20;14(8):1091. doi: 10.3390/healthcare14081091 (PMC13115833; doi:10.3390/healthcare14081091)
Supplement: Supplementary file 1 [file healthcare-14-01091-s001.zip]

Archive with 1 entries (1 files):
- healthcare-4226562-supplementary.pdf
